# Supplementary material for: The Antioxidant Auraptene Improves Aged Oocyte Quality and Embryo Development in Mice
Source: Antioxidants (Basel). 2022 Dec 30;12(1):87. doi: 10.3390/antiox12010087 (PMC9854793; doi:10.3390/antiox12010087)
Supplement: Supplementary file 1 [file antioxidants-12-00087-s001.zip]

Archive with 2 entries (2 files):
- Video files/Video S1_Comparison of embryo development.avi
- Video files/Video S2_Cell exclusion.avi
